# Supplementary material for: Assessment of Environmental Pollution and Human Exposure to Pesticides by Wastewater Analysis in a Seven-Year Study in Athens, Greece
Source: Toxics. 2021 Oct 11;9(10):260. doi: 10.3390/toxics9100260 (PMC8537104; doi:10.3390/toxics9100260)
Supplement: Supplementary file 1 [file toxics-09-00260-s001.zip]

Archive with 1 entries (1 files):
- toxics-1387278-supplementary.pdf
